# Supplementary material for: Lactate alleviates intestinal barrier injury in weaned piglets via activation of the Wnt/β-catenin pathway and promotion of intestinal epithelial cell proliferation
Source: J Anim Sci Biotechnol. 2025 Nov 28;16:160. doi: 10.1186/s40104-025-01290-x (PMC12661717; doi:10.1186/s40104-025-01290-x)
Supplement: Supplementary file 2 — Additional file 2: Table S1. Ingredients and composition of basal diets. Table S2. Primer sequences of IPEC-J2 cells used for real-time PCR. [file 40104_2025_1290_MOESM2_ESM.xlsx]

## Sheet: Table S1
Table S1. Ingredients and composition of basal diets (%, feeding basis).
Dietary composition（%）	Content of basal diet	Content of lactate diet
Corn	29.19	27.19
Puffed corn	28	28
Soy protein concentrate	6.8	6.8
Low-protein whey powder	5	5
Extruded soybean	10	10
Peeled soybean	11	11
Soybean oil	1.95	1.95
Fish meal	3	3
Sucrose	2	2
Glucose	0.32	0.32
NaCl	0.4	0.4
Choline chloride	0.15	0.15
Limestone	0.6	0.6
CaHPO4	0.68	0.68
The vitamin premix1	0.05	0.05
The mineral premix2	0.3	0.3
L-Lys,98%	0.39	0.39
L-Thr,98%	0.1	0.1
DL-Met,98.5%	0.07	0.07
Lactate	0	2
Total	100	100
Nutrient levels3
DE, Mcal/kg	3.62	3.55
CP,%	19.69	19.53
Ca,%	0.71	0.71
TP,%	0.59	0.58
Digestible Lysine,%	1.33	1.33
Digestible Methionine,%	0.38	0.38
Digestible Cystine,%	0.32	0.32
Digestible Met+ Cys,%	0.7	0.7
Digestible Threonine,%	0.8	0.79
Digestible Tryptophan,%	0.21	0.21
1 0.2% Mineral premix per Kg diet：100mg Fe, 6mg Cu, 100mg Zn, 10mg Mn, 0.3mg I, 0.3mg Se；
2 0.03% Vitamin premix per Kg diet：vitamin A 9000IU, vitamin D3 3000IU, vitamin E 20IU, vitamin K3 3mg, vitamin B1 1.5mg, vitamin B2 4mg, vitamin B6 3mg, vitamin B12 0.2mg, niacin 30mg, pantothenic acid 15mg, folic acid 0.75mg, biotin0.1mg;
3 Nutrient levels calculation method: standardized ileal digestibility, SID.

## Sheet: Table S2
Table S2. Primer sequences of IPEC-J2 cells used for real-time PCR
Genes	Primer and probe sequences (5’-3’)	Product length/bp	Annealing temperature (℃)
IL-18	F:AGTAACCATCTCTGTGCAGTGT	155	59.7
	R:TCTTATCATCATGTCCAGGAAC
IL-1β	F:GTGATGCCAACGTGCAGTCT	97	59.7
	R:AGGTGGAGAGCCTTCAGCAT
IL-6	F:TGGCTACTGCCTTCCCTACC	153	59.7
	R:CACACATCTCCTTTCTCATTGC
β-actin	F:TCTGGCACCACACCTTCT	114	59.7
	R:TGATCTGGGTCATCTTCTCAC
